# Supplementary material for: Digital Interventions and Mental Health Outcomes in Patients With Cancer: Systematic Review and Meta-Analysis
Source: JMIR Cancer. 2025 Aug 14;11:e64754. doi: 10.2196/64754 (PMC12352589; doi:10.2196/64754)
Supplement: Multimedia Appendix 3 [file cancer-v11-e64754-s003.xlsx]

## Sheet: Sheet1
Author(s), year (References)	Target population	Sample size	Cancer type	Intervention type	Duration of intervention	Mental health outcomes
Bantum et al [48], 2014	Age (18 years of age or older), access to the Internet, and ability to read English	352	NI	Web-based education	6 weeks	Depression
Børøsund et al [49], 2020	Currently or recently in cancer treatment (maximum 1 year since hospital treatment completion), ≥18 years of age, able to speak, read, and understand Norwegian, access to smartphone or tablet	172	NI	An app-based stress-management intervention	10 modules	Perceived stress, anxiety, depression, mental health
Dong et al [38], 2019	Patients with breast cancer at phase I to III who have finished postoperative radiotherapy/chemotherapy within 4 months to 2 years	60	Breast cancer	Internet and social media software on muscle training	12 weeks	Mental health
Fjell et al [22], 2019	Age over 18 years, diagnosed with non-metastatic breast cancer and able to read and understand Swedish	150	Breast cancer	App-based documentation and assessment of symptoms	18 weeks	Emotional functioning
Galiano-Castillo et al [37], 2016	A diagnosis of stage I, II, or IIIA breast cancer, no chronic disease or orthopedic concern that would limit exercise training, access to the Internet, basic computer skills or living with someone with those skills	81	Breast cancer	An internet-based exercise intervention	8 weeks	Emotional functioning
Ghanbari et al [26], 2021	Age range of 20 to 60 years, diagnosis of nonmetastatic breast cancer, literacy, access to smart mobile electronic devices connected to the internet and willingness to have the app installed on them, ability to work with the app and social networks, and moderate-to-severe anxiety and low-to-moderate self-esteem	82	Breast cancer	App-based psychoeducational intervention	4 weeks	Anxiety, self-esteem
Graetz et al [50], 2022	Age over 18 years old, with a confirmed cancer diagnosis within 1 month of chemotherapy initiation, had a valid email address, a smartphone device with a data plan	224	NI	An app that provides self management support	3 months	Mental health
Greer et al [19], 2019	A diagnosis of an incurable solid tumor and clinically significant anxiety symptoms. Over 18 years of age; at least 4 weeks postdiagnosis; ambulatory and capable of self-care; and able to complete questionnaires in English	154	NI	Tablet computer health education program	12 weeks	Anxiety, depression
Greer et al [21], 2020	With a cancer diagnosis, a current prescription for oral cancer therapy, and a smartphone using an iOS or Android operating system. Eligibility criteria also included age <18 years, ability to respond to surveys in English	181	NI	App-based medication dosing schedule, an adherence and symptom reporting module, educational resources	12 weeks	Anxiety, depression
Huggins et al [47], 2022	Participants were newly diagnosed (<4 weeks) with UGI cancer and planned to commence surgical and/or medical (chemo- and/or radiotherapy) cancer treatment. Patients who had received urgent surgical treatment prior to recruitment were eligible	189	Upper gastrointestinal cancer	A nutrition intervention delivered by a dietitian using a telephone (synchronously) or a mobile application	18 weeks	Emotional functioning
Jung et al [39], 2023	Inclusion criteria were female breast cancer survivors aged 20 to 60 years with a stage 0-III disease	202	Breast cancer	Participation in a mobile app–based patient community	24 weeks	Mental distress
Kim et al [40], 2018	Patients with metastatic breast cancer who were planned to receive cytotoxic chemotherapy	76	Breast cancer	App-intervened self-management tips, self-assessment tools, and educatoin	3 weeks	Depression, anxiety
Kudo et al [51], 2019	Patients with a diagnosis of cancer who were currently receiving or had received chemotherapy, targeted therapies, or immunotherapy in the prior 6 months aged ≥18, owning a smartphone, tablet, or computer with internet access; and understanding English	97	NI	App-based mindfulness programs	8 weeks	Distress level, anxiety and depression, posttraumatic growth
Lozano-Lozano et al [18], 2022	Eligible participants 1) were aged 25-75 years, 2) were diagnosed with stage I-IIIA breast cancer, 3) were overweight or obese according to the Spanish SEEDO guideline, 4) were able to access mobile apps or living with someone who had this ability	78	Breast cancer	Mobile health application that monitors the energy balance of individuals in terms of physical activity and diet	8 weeks	Mood
Park et al [41], 2021	Participants are breast cancer survivors from south Korea. Inclusion criteria were (1) being at least 18 years or older, (2) having survived breast cancer I to III, (3) receiving adjuvant oral antiestrogen therapy after breast surgery, (4) possessing a smartphone	61	Breast cancer	A reminder intervention—a smart pill bottle paired with the Pillsy mobile application	4 weeks	Depression
Puzia et al [46], 2020	Inclusion criteria were (1)a diagnosis of essential thrombocythemia, polycythemia vera, or myelofibrosis; (2) able to read and understand English; (3) at least 18 years old; (4) reside in the United States; and (5) willing to be randomized	80	Myeloproliferative neoplasm	Smartphone meditation application	4 weeks	Mental health
Singleton et al [25], 2021	Participants are included if they are adult (> 18 years) females, diagnosed with early stage (0–III) breast cancer, within 18 months of fnishing active breast cancer treatment and owned a mobile phone	160	Breast cancer	A lifestyle-focused text message intervention	6 months	Depression, anxiety, stress
Urech et al [28], 2018	Adult patients (age ≥18 years) with newly diagnosed cancer who started first-line treatment no longer than 12 weeks before study registration	129	NI	A Web-based stress management program	8 weeks	Distress, anxiety, depression
Wang et al [42], 2022	Women aged between 18 and 70 years having a prior diagnosis with stages 0 to IV breast cancer and aware of their cancer diagnosis; having completed 1 to 24 months after surgery, with normal cognitive capacity and functional status, and able to operate a smartphone and WeChat	103	Breast cancer	Mindfulness-based cancer recovery program	4 weeks	Emotional well-being
Wu et al [43], 2021	Patients were included if they were over 18 years old with preliminary diagnosed breast cancer whose postoperative pathological staging was I-III	86	Breast cancer	Wechat group psychosocial support	3 months	Emotional function, mental health
Zhou et al [44], 2019	Participants were women with breast cancer admitted to hospital, aged 18 years and above, and newly diagnosed with breast cancer. All patients were preparing to receive surgery and other adjuvant therapy	132	Breast cancer	Cyclic adjustment training intervention delivered via a mobile device	12 weeks	Psychological resilience, anxiety, depression
Zhu et al [45], 2018	Women were eligible to participate if they were diagnosed with any stage of breast cancer within the prior 3 to 8 weeks, were able to access the internet through the mobile phone, were able to read and write Mandarin, and were commencing chemotherapy	163	Breast cancer	Breast cancer e-support program	12 weeks	Self-efficacy, anxiety, depression
References
18. Lozano-Lozano M, Galiano-Castillo N, Gonzalez-Santos A, et al. Effect of mHealth plus occupational therapy on cognitive function, mood and physical function in people after cancer: Secondary analysis of a randomized controlled trial. Ann Phys Rehabil Med. Mar 2023;66(2):101681. [doi: 10.1016/j.rehab.2022.101681] [Medline: 35671976]
19. Greer JA, Jacobs J, Pensak N, et al. Randomized trial of a tailored cognitive-behavioral therapy mobile application for anxiety in patients with incurable cancer. Oncologist. Aug 2019;24(8):1111-1120. [doi: 10.1634/theoncologist.2018-0536] [Medline: 30683710]
21. Greer JA, Jacobs JM, Pensak N, et al. Randomized trial of a smartphone mobile app to improve symptoms and adherence to oral therapy for cancer. J Natl Compr Canc Netw. Feb 2020;18(2):133-141. [doi: 10.6004/jnccn.2019.7354] [Medline: 32023526]
22. Fjell M, Langius-Eklöf A, Nilsson M, Wengström Y, Sundberg K. Reduced symptom burden with the support of an interactive app during neoadjuvant chemotherapy for breast cancer—a randomized controlled trial. Breast. Jun 2020;51:85-93. [doi: 10.1016/j.breast.2020.03.004] [Medline: 32247251]
25. Singleton AC, Raeside R, Partridge SR, et al. Supporting women’s health outcomes after breast cancer treatment comparing a text message intervention to usual care: the EMPOWER-SMS randomised clinical trial. J Cancer Surviv. Dec 2023;17(6):1533-1545. [doi: 10.1007/s11764-022-01209-9] [Medline: 35460441]
26. Ghanbari E, Yektatalab S, Mehrabi M. Effects of psychoeducational interventions using mobile apps and mobile-based online group discussions on anxiety and self-esteem in women with breast cancer: randomized controlled trial. JMIR Mhealth Uhealth. May 18, 2021;9(5):e19262. [doi: 10.2196/19262] [Medline: 34003138]
28. Urech C, Grossert A, Alder J, et al. Web-based stress management for newly diagnosed patients with cancer (STREAM): A randomized, wait-list controlled intervention study. J Clin Oncol. Mar 10, 2018;36(8):780-788. [doi: 10.1200/JCO.2017.74.8491] [Medline: 29369731]
37. Galiano-Castillo N, Cantarero-Villanueva I, Fernández-Lao C, et al. Telehealth system: A randomized controlled trial evaluating the impact of an internet-based exercise intervention on quality of life, pain, muscle strength, and fatigue in breast cancer survivors. Cancer. Oct 15, 2016;122(20):3166-3174. [doi: 10.1002/cncr.30172] [Medline: 27332968]
38. Dong X, Yi X, Gao D, et al. The effects of the combined exercise intervention based on internet and social media software (CEIBISMS) on quality of life, muscle strength and cardiorespiratory capacity in Chinese postoperative breast cancer patients:a randomized controlled trial. Health Qual Life Outcomes. Jun 26, 2019;17(1):109. [doi: 10.1186/s12955-019-1183-0] [Medline: 31242926]
39. Jung M, Lee SB, Lee JW, et al. The impact of a mobile support group on distress and physical activity in breast cancer survivors: randomized, parallel-group, open-label, controlled trial. J Med Internet Res. Aug 7, 2023;25:e47158. [doi: 10.2196/47158] [Medline: 37549004]
40. Kim HJ, Kim SM, Shin H, Jang JS, Kim YI, Han DH. A mobile game for patients with breast cancer for chemotherapy self-management and quality-of-life improvement: randomized controlled trial. J Med Internet Res. Oct 29, 2018;20(10):e273. [doi: 10.2196/jmir.9559] [Medline: 30578205]
41. Park HR, Kang HS, Kim SH, Singh-Carlson S. Effect of a smart pill bottle reminder intervention on medication adherence, self-efficacy, and depression in breast cancer survivors. Cancer Nurs. 2022;45(6):E874-E882. [doi: 10.1097/NCC.0000000000001030] [Medline: 34661562]
42. Wang L, Chen X, Peng Y, et al. Effect of a 4-week internet-delivered mindfulness-based cancer recovery intervention on the symptom burden and quality of life of patients with breast cancer: randomized controlled trial. J Med Internet Res. Nov 22, 2022;24(11):e40059. [doi: 10.2196/40059] [Medline: 36413385]
43. Wu Q, Liu Q, Pan S. Effect of WeChat platform based continuity of care on the quality of life and psychosocial competence in postoperative patients with breast cancer. Int J Clin Exp Med. 2021;14(2):1162-1171.
44. Zhou K, Li J, Li X. Effects of cyclic adjustment training delivered via a mobile device on psychological resilience, depression, and anxiety in Chinese post-surgical breast cancer patients. Breast Cancer Res Treat. Nov 2019;178(1):95-103. [doi: 10.1007/s10549-019-05368-9] [Medline: 31342310]
45. Zhu J, Ebert L, Liu X, Wei D, Chan SWC. Mobile breast cancer e-support program for Chinese women with breast cancer undergoing chemotherapy (Part 2): multicenter randomized controlled trial. JMIR Mhealth Uhealth. Apr 30, 2018;6(4):e104. [doi: 10.2196/mhealth.9438] [Medline: 29712622]
46. Puzia ME, Huberty J, Eckert R, Larkey L, Mesa R. Associations between global mental health and response to an app-based meditation intervention in myeloproliferative neoplasm patients. Integr Cancer Ther. 2020;19:1534735420927780. [doi: 10.1177/1534735420927780] [Medline: 32564631]
47. Huggins CE, Hanna L, Furness K, et al. Effect of early and intensive telephone or electronic nutrition counselling delivered to people with upper gastrointestinal cancer on quality of life: a three-arm randomised controlled trial. Nutrients. Aug 7, 2022;14(15):3234. [doi: 10.3390/nu14153234] [Medline: 35956410]
48. Bantum EO, Albright CL, White KK, et al. Surviving and thriving with cancer using a web-based health behavior change intervention: randomized controlled trial. J Med Internet Res. Feb 24, 2014;16(2):e54. [doi: 10.2196/jmir.3020] [Medline: 24566820]
49. Børøsund E, Ehlers SL, Clark MM, Andrykowski MA, Cvancarova Småstuen M, Solberg Nes L. Digital stress management in cancer: Testing StressProffen in a 12-month randomized controlled trial. Cancer. Apr 1, 2022;128(7):1503-1512. [doi: 10.1002/cncr.34046] [Medline: 34855212]
50. Graetz I, Hu X, Curry AN, Robles A, Vidal GA, Schwartzberg LS. Mobile application to support oncology patients during treatment on patient outcomes: evidence from a randomized controlled trial. Cancer Med. Mar 2023;12(5):6190-6199. [doi: 10.1002/cam4.5351] [Medline: 36258654]
51. Kubo A, Kurtovich E, McGinnis M, et al. A randomized controlled trial of mHealth mindfulness intervention for cancer patients and informal cancer caregivers: a feasibility study within an integrated health care delivery system. Integr Cancer Ther. 2019;18:1534735419850634. [doi: 10.1177/1534735419850634] [Medline: 31092044]

## Sheet: Sheet2
Author(s), year (References)	Target population	Sample size	Cancer type	Intervention type	Duration of intervention	Mental health outcomes
Huggins et al., 2022	Participants were newly diagnosed (<4 weeks) with UGI cancer and planned to commence surgical and/or medical (chemo- and/or radiotherapy) cancer treatment. Patients who had received urgent surgical treatment prior to recruitment were eligible	189	Upper gastrointestinal cancer	A nutrition intervention delivered by a dietitian using a telephone (synchronously) or a mobile application	18 weeks	Emotional functioning
Jung et al., 2023	Inclusion criteria were female breast cancer survivors aged 20 to 60 years with a stage 0-III disease	202	Breast cancer	Participation in a mobile app–based patient community	24 weeks	Mental distress
Kim et al., 2018	Patients with metastatic breast cancer who were planned to receive cytotoxic chemotherapy	76	Breast cancer	App-intervened self-management tips, self-assessment tools, and educatoin	3 weeks	Depression, anxiety
Kudo et al., 2019	Patients with a diagnosis of cancer who were currently receiving or had received chemotherapy, targeted therapies, or immunotherapy in the prior 6 months aged ≥18, owning a smartphone, tablet, or computer with internet access; and understanding English	97	NI	App-based mindfulness programs	8 weeks	Distress level, anxiety and depression, posttraumatic growth
Lozano-Lozano et al., 2022	Eligible participants 1) were aged 25-75 years, 2) were diagnosed with stage I-IIIA breast cancer, 3) were overweight or obese according to the Spanish SEEDO guideline, 4) were able to access mobile apps or living with someone who had this ability	78	Breast cancer	Mobile health application that monitors the energy balance of individuals in terms of physical activity and diet	8 weeks	Mood
Park et al., 2021	Participants are breast cancer survivors from south Korea. Inclusion criteria were (1) being at least 18 years or older, (2) having survived breast cancer I to III, (3) receiving adjuvant oral antiestrogen therapy after breast surgery, (4) possessing a smartphone, and (5) being willing to utilize a smart pill bottle for adjuvant oral antiestrogen therapy during the study period	61	Breast cancer	A reminder intervention—a smart pill bottle paired with the Pillsy mobile application	4 weeks	Depression
Puzia et al., 2020	Inclusion criteria were (1)a diagnosis of essential thrombocythemia, polycythemia vera, or myelofibrosis; (2) able to read and understand English; (3) at least 18 years old; (4) reside in the United States; and (5) willing to be randomized	80	Myeloproliferative neoplasm	Smartphone meditation application	4 weeks	Mental health
Singleton et al., 2021	Participants are included if they are adult (> 18 years) females, diagnosed with early stage (0–III) breast cancer, within 18 months of fnishing active breast cancer treatment and owned a mobile phone	160	Breast cancer	A lifestyle-focused text message intervention	6 months	Depression, anxiety, stress
Urech et al., 2018	Adult patients (age ≥18 years) with newly diagnosed cancer who started first-line treatment no longer than 12 weeks before study registration	129	NI	A Web-based stress management program	8 weeks	Distress, anxiety, depression
Wang et al., 2022	Our study used the following inclusion criteria: (1) women aged between 18 and 70 years, (2) having a prior diagnosis with stages 0 to IV breast cancer and aware of their cancer diagnosis; (3) having completed 1 to 24 months after surgery, (4) with normal cognitive capacity and functional status (Mini-Mental State Examination score ≥27 points and Karnofsky performance status scale score >60 point…	103	Breast cancer	Mindfulness-based cancer recovery program	4 weeks	Emotional well-being
Wu et al., 2021	Patients were included if they were over 18 years old with preliminary diagnosed breast cancer whose postoperative pathological staging was I-III	86	Breast cancer	Wechat group psychosocial support	3 months	Emotional function, mental health
Zhou et al., 2019	Participants were women with breast cancer admitted to hospital, aged 18 years and above, and newly diagnosed with breast cancer. All patients were preparing to receive surgery and other adjuvant therapy	132	Breast cancer	Cyclic adjustment training intervention delivered via a mobile device	12 weeks	Psychological resilience, anxiety, depression
Zhu et al., 2018	Women were eligible to participate if they were diagnosed with any stage of breast cancer within the prior 3 to 8 weeks, were able to access the internet through the mobile phone, were able to read and write Mandarin, and were commencing chemotherapy	163	Breast cancer	Breast cancer e-support program	12 weeks	Self-efficacy, anxiety, depression
