# Supplementary material for: Digital Interventions and Mental Health Outcomes in Patients With Cancer: Systematic Review and Meta-Analysis
Source: JMIR Cancer. 2025 Aug 14;11:e64754. doi: 10.2196/64754 (PMC12352589; doi:10.2196/64754)
Supplement: Multimedia Appendix 4 [file cancer-v11-e64754-s004.xlsx]

## Sheet: Sheet1
Study design			Population characteristics					Intervention group					Control group	Mental health outcomes
Author(s), year (References)	Sample size	Geolocation	Age	Gender	Education	Cancer type	Mental health diagnosis	Method	Duration	Frequency	Components	Intervention type	Intervention type	Scales	Finding
Bantum et al., 2014	352	United States	18 years of age or older	NI	NI	NI	NI	Online workshop	6 weeks	Immediate counseling provided whenever capacities permitted	(1) Discussion Center for social networking (2) My Tools for individual behavior shaping (3) Post Office for messaging (4) Help for contacting administrators	Social group	Usual care	Depression (PHQ-8)	Experimental group (n=147) Post mean: 6.1 Post standard deviation (sd): 3.8 Control group (n=156) Post mean: 7.1 Post sd: 3.6
Børøsund et al., 2021	172	Norway	18 years of age or older	NI	NI	NI	NI	App-based StressProffen stress management	48 weeks	10 app-based stress management modules, and follow-up phone calls at 2-3 weeks and 6-7 weeks after the introduction session	StressProffen program with 10 modules covering cognitive-behavioral and stress management education	Individual	Usual care	Perceived stress, anxiety, depression, mental health (HADS, HRQOL, RAND-36, PSS)	Anxiety Experimental group (n=84) Post mean: 6.3 Post sd: 4.4 Control group (n=88) Post mean: 7.5 Post sd: 4.8 Depression Experimental group (n=84) Post mean: 3.8 Post sd: 3.5 Control group (n=88) Post mean: 4.5 Post sd: 3.8
Dong et al., 2019	60	China	NI	NI	NI	Breast cancer	NI	Comprehensive Exercise Intervention for Breast Cancer Survivors (CEIBISMS)	12 weeks	(1) face-to-face televideo instruction 3 times per week for muscle training (2) Face-to-face televideo instruction 4 times per week for cardiorespiratory Capacity Training (3) Postoperative BC Rehabilitation knowledge every day	(1) Muscle training (2) Cardiorespiratory capacity training (3) Postoperative BC rehabilitation	Individual	Traditional treatment and rehabilitation following hospital specifications and National Institute for Health and Care Excellence clinical guidance (NG101)	Mental health (SF-36)	NA
Fjell et al., 2019	150	Sweden	18 years of age or older	NI	NI	Breast cancer	NI	Interaktor app in addition to standard care	18 weeks	Patients reported symptoms daily on weekdays from 8 a.m. to 4 p.m.	(1) Self-reporting of 14 common symptoms during chemotherapy (2) Immediate transfer of reported symptoms to a secure server for real-time monitoring by health-care professionals (3) Built-in risk assessment model for symptoms of concern, triggering alerts to contact nurses for follow-up (4) Access to evidence-based self-care advice and relevant websites (5) Monitoring of reported symptom history …	Individual	Standard care	Emotional functioning (EORTC QOL-C30)	NA
Galiano-Castillo et al., 2016	81	Spain	NI	NI	NI	Breast cancer	NI	Telerehabilitation program	8 weeks	3 sessions per week (nonconsecutive days), each lasting approximately 90 minutes	(1)E-CUIDATE system for remote rehabilitation (2)Updated breast cancer information (3) Personalized exercise programs based on baseline assessment (4)Remote monitoring, instant messaging, video conferences, and telephone calls.	Individual	Usual care	Emotional functioning (EORTC QOL-C30)	Experimental group (n=39) Post mean: 77.56 Post sd: 24.04 Control group (n=37) Post mean: 58.33 Post sd: 32.03
Ghanbari et al., 2021	82	Iran	20-60 years	NI	Literacy	Breast cancer	Moderate-to-severe anxiety and low-to-moderate self-esteem	Psychoeducational intervention delivered through the BCSzone mobile app	4 weeks	Psychiatric nurses provided support and guidance through the WhatsApp group for 60 minutes per weekend	(1) Guided self-management (2) WhatsApp online chat group (3) BCSzone mobile app (4)Psychiatric nurse support	Social group	Usual care	Anxiety, self-esteem (STAT, RSES)	Anxiety Experimental group (n=41) Post mean: 90.66 Post sd: 13.84 Control group (n=41) Post mean: 106.92 Post sd: 15.94 Self-esteem Experimental group (n=39) Post mean: 77.56 Post sd: 24.04 Control group (n=37) Post mean: 58.33 Post sd: 32.03
Graetz et al., 2022	224	United States	18 years of age or older	NI	NI	NI	NI	LivingWith® App	12 weeks	Weekly	(1)Managing appointments and important dates (2) Tracking health data and symptoms like pain, fatigue, and sleep (3)Maintaining a network of friends and family for support (4)Providing positive affirmations, educational resources, and local event information	Social group	Usual care	Mental health (FACT-G, SF-12)	NA
Greer et al., 2019	154	United States	18 years of age or older	NI	NI	NI	Clinically significant anxiety symptoms (Hospital Anxiety and Depression Scale [HADS]-Anxiety Subscale score >7)	Cognitive Behavioral Therapy (CBT)-based Mobile Platform	12 weeks	Six sessions (approximately 20–30 minutes each), with corresponding homework exercises (approximately 10–15 minutes each), and a seventh session to review material from prior sessions	(1) Mobile App Introduction and Psycho-education (2) Relaxation Training (3) Activity Planning and Pacing (4) Problem-Solving Communication (5) Staying Present (6) Creating New Thoughts (7) Summary and Review	Individual	A health education program	Anxiety, depression (HAM-A, HADS)	Anxiety Experimental group (n=72) Post mean: 11.6 Post sd: 3 Control group (n=73) Post mean: 11.23 Post sd: 2.44 Depression Experimental group (n=72) Post mean: 6.97 Post sd: 3.35 Control group (n=73) Post mean: 6.79 Post sd: 3.11
Greer et al., 2020	181	United States	18 years of age or older	NI	NI	NI	NI	Smart Pill Bottle Reminder Intervention	4 weeks	Six sessions (approximately 20–30 minutes each), with corresponding homework exercises (approximately 10–15 minutes each), and a seventh session to review material from prior sessions	(1) Automatic recording of medication intake times (2) Entrance of information including oral antiestrogen name, dosage, frequency, and preferred dosage time (3) Designated helper by participants	Individual	Usual care	Anxiety (HADS)	NA
Huggins et al., 2022	189	Australia	NI	NI	NI	Upper gastrointestinal cancer	NI	Telephone or mobile nutrition counseling	18 weeks	Weekly or fornightly	‘Centralized’ dietetics service via telephone or an internet-enabled mobile app “myPace”	Social group	Usual dietetic care group and usual care	Emotional functioning (EORTC QLQ-C30)	Experimental group (n=38) Post mean: 85.6 Post sd: 11.4 Control group (n=37) Post mean: 84.1 Post sd: 15.1
Jung et al., 2023	202	South Korea	20-60 years	Female	NI	Breast cancer	NI	A mobile health community	24 weeks	Daily	(1) Engagement in a mobile peer support community using an app for tracking steps (2) Ranking among the community’s members and regular notifications encouraging physical activity	Social group	Using the app for step tracking only	Mental distress (NCCN DT)	NA
Kim et al., 2018	76	South Korea	18-65 years	Female	NI	Breast cancer	NI	Patient education using a mobile game	3 weeks	Play the game for >30 minutes a day, 3 times per week	(1) Education for preventing side effects of anticancer drugs (2) Support for the prevention of side effects of anticancer drugs (3) Encouragement of mood and activity	Social group	Self-education	Depression, anxiety (BDI, SSTAS)	Anxiety Experimental group (n=34） Post mean: 40.6 Post sd: 3.6 Control group (n=38) Post mean: 42 Post sd: 3.8 Depression Experimental group (n=34) Post mean: 15.7 Post sd: 3.7 Control group (n=38) Post mean: 14.9 Post sd: 5.2
Kubo et al., 2019	97	United States	18 years of age or older	NI	NI	NI	Exclude those with severe mental health diagnosis	App-based mindfulness programs Handspace	8 weeks	Daily	(1) Daily Headspace sessions, starting with the 30-day Foundation Course (2) Courses teach mindfulness using various techniques, including breathing exercises, body scan, noting, and visualization (3)Daily audio instruction and short lecture videos; reminders via push notifications; Options for condition-specific courses (e.g., "Anxiety," "Stress," "Relationships") or single meditation sessions.	Individual	Usual care	Distress level, anxiety and depression, posttraumatic growth (PIGI, NCCN DT, HADS)	Anxiety Experimental group (n=40) Post mean: 7.2 Post sd: 3.9 Control group (n=32) Post mean: 6.6 Post sd: 3.3 Depression Experimental group (n=40) Post mean: 4.6 Post sd: 3.6 Control group (n=32) Post mean: 4.9 Post sd: 3.1
Lozano-Lozano et al., 2022	78	Spain	25-75 years	NI	NI	Breast cancer	NI	Mobile health application monitoring the energy balance of individuals	8 weeks	Real-time monitoring and feedback	(1) Technical-therapeutic activities based on the Occupational Therapy Practice Framework: Domain and Process developed from the American Occupational Therapy Association and Cognitive Orientation to Daily Occupational Performance (CO-OP) cognitive functional training (2) Real-time feedback about a possible energy imbalance and recommendations to improve this	Individual	Usual care	Mood (HADS)	NA
Park et al., 2021	61	South Korea	18 years of age or older	Female	NI	Breast cancer	NI	A smart pill bottle paired with the Pillsy mobile reminder	4 weeks	At least one time a day	(1) Reminders (2) History (3) Helper notifications	Individual	Usual care; complete the medication logs daily	Depression (CESDS)	Experimental group (n=30) Post mean: 17.77 Post sd: 6.52 Control group (n=27) Post mean: 20.41 Post sd: 7.75
Puzia et al., 2020	80	United States	18 years of age or older	NI	NI	Myeloproliferative neoplasm	NI	A smartphone meditation app	4 weeks	10 minutes daily	Mindfulness-Based Stress Reduction and CBT	Individual	One used another meditation app for the first 4 weeks, and the second and third (control) groups received educational information related to cancer (and began using 1 of the 2 meditation apps after the first 4 weeks of the study).	Mental health (NIH PROMIS)	NA
Singleton et al., 2021	160	Australia	18 years of age or older	Female	NI	Breast cancer	NI	A co-designed lifestyle-focused text message intervention (EMPOWER-SMS)	6 weeks	Four text messages per week for 6 months (104 messages total)	(1) Physical activity and healthy diet (2) Social and emotional wellbeing (3) Medication adherence and side effects management (4) General breast cancer information	Individual	Usual care	Depression, anxiety, stress (DASS-21)	Anxiety Experimental group (n=78) Post mean: 19.3 Post sd: 15.8 Control group (n=78) Post mean: 20.1 Post sd: 14.9 Depression Experimental group (n=78) Post mean: 17.8 Post sd: 14.9 Control group (n=78) Post mean: 18.5 Post sd: 13.6
Urech et al., 2018	129	Switzerland	18 years of age or older	NI	With basic computing skills	NI	NI	Web-based intervention STREAM 20 based on established stress management intervention manuals 22 that incorporate cognitive behavioral– and mindfulness-based stress reduction techniques	8 weeks	One module per week	8 modules: (1) Introduction: What is stress? (2) Bodily stress reduction (3) Cognitive stress reduction (4) Emotional stress reduction (5) Mindfulness and acceptance of thoughts and emotions (6) Activation of resources: quality of life and pleasure (7) Activation of resources: social network and communication skills (8) Summary	Individual	Usual care	Distress, anxiety, depression (NCCN-DT, HADS)	NA
Wang et al., 2022	103	China	18-70 years	Female	NI	Breast cancer	With normal cognitive capacity and functional status (Mini-Mental State Examination score ≥27 points and Karnofsky performance status scale score >60 points),	Internet-delivered mindfulness-based cancer recovery intervention on WeChat	4 weeks	NI	(1) First experience of mindfulness—connecting mind and body (2) Power of awareness—emotion and thoughts (3) Stress management and self-compassion (4) New life—incorporating mindfulness into daily	Individual	Usual care	Emotional well-being (FACT-B)	Experimental group (n=51) Post mean: 18.46 Post sd: 1.95 Control group (n=52) Post mean: 17.26 Post sd: 3.59
Wu et al., 2021	86	China	18 years of age or older	NI	NI	Breast cancer	NI	WeChat platform-based continuity of care based on usual care	12 weeks	Education conducted in the WeChat group at 10:00 every day; group lectures held once a week	(1) Psychological care (2) Collective lecture (3) Functional exercise (4) Re-introspect	Social group	Usual care	Emotional function, mental health (SF-36)	Experimental group (n=43) Post mean: 81.54 Post sd: 8.21 Control group (n=43) Post mean: 74.21 Post sd: 7.33
Zhou et al., 2019	132	China	18 years of age or older	Female	NI	Breast cancer	NI	Cyclic adjustment training (CAT) plus routine nursing care	12 weeks	Available during workdays	(1) Confront (2) Pre-introspect (3) Adjust (4) Re-introspect	Individual	Routine nursing care	Psychological resilience, anxiety, depression (CD-RISC)	Anxiety Experimental group (n=60) Post mean: 22.21 Post sd: 2.87 Control group (n=58) Post mean: 34.12 Post sd: 3.05 Depression Experimental group (n=60) Post mean: 22.87 Post sd: 2.59 Control group (n=58) Post mean: 34.41 Post sd: 3.2
Zhu et al., 2018	163	China	NI	Female	NI	Breast cancer	NI	E breast cancer e-support program	12 weeks	Available during workdays	(1) A Learning forum (2) A Discussion forum (3) An Ask-the-Expert forum (4) A Personal Stories forum	Social group	Health supportive care and chemotherapy	Self-efficacy, anxiety, depression (HADS, SICPA)	Anxiety Experimental group (n=57) Post mean: 10.3 Post sd: 2.4 Control group (n=57) Post mean: 9.5 Post sd: 2.3 Depression Experimental group (n=57) Post mean: 12.6 Post sd: 2 Control group (n=57) Post mean: 12.6 Post sd: 2.4
HADS: Hospital Anxiety and Depression Scale, PSS: Percieved Stress Scale, HRQOL: Health Related Quality of Life, RAND-36: 36-Items Short Form Self Survey, EORTC QLQ-C30: the European Organization for Research and Treatment of Center Quality of Life Questionnaire, STAI: State-Trait Anxiety Inventory, RSES: Rosenburg Self-esteem Scale, FACT-G: Fuctional Assessment of Cancer Therapy-General, SF-12: …

## Sheet: Sheet2
Author(s), year (References)	Target population	Sample size	Cancer type	Intervention type	Duration of intervention	Mental health outcomes
Huggins et al., 2022	Participants were newly diagnosed (<4 weeks) with UGI cancer and planned to commence surgical and/or medical (chemo- and/or radiotherapy) cancer treatment. Patients who had received urgent surgical treatment prior to recruitment were eligible	189	Upper gastrointestinal cancer	A nutrition intervention delivered by a dietitian using a telephone (synchronously) or a mobile application	18 weeks	Emotional functioning
Jung et al., 2023	Inclusion criteria were female breast cancer survivors aged 20 to 60 years with a stage 0-III disease	202	Breast cancer	Participation in a mobile app–based patient community	24 weeks	Mental distress
Kim et al., 2018	Patients with metastatic breast cancer who were planned to receive cytotoxic chemotherapy	76	Breast cancer	App-intervened self-management tips, self-assessment tools, and educatoin	3 weeks	Depression, anxiety
Kudo et al., 2019	Patients with a diagnosis of cancer who were currently receiving or had received chemotherapy, targeted therapies, or immunotherapy in the prior 6 months aged ≥18, owning a smartphone, tablet, or computer with internet access; and understanding English	97	NI	App-based mindfulness programs	8 weeks	Distress level, anxiety and depression, posttraumatic growth
Lozano-Lozano et al., 2022	Eligible participants 1) were aged 25-75 years, 2) were diagnosed with stage I-IIIA breast cancer, 3) were overweight or obese according to the Spanish SEEDO guideline, 4) were able to access mobile apps or living with someone who had this ability	78	Breast cancer	Mobile health application that monitors the energy balance of individuals in terms of physical activity and diet	8 weeks	Mood
Park et al., 2021	Participants are breast cancer survivors from south Korea. Inclusion criteria were (1) being at least 18 years or older, (2) having survived breast cancer I to III, (3) receiving adjuvant oral antiestrogen therapy after breast surgery, (4) possessing a smartphone, and (5) being willing to utilize a smart pill bottle for adjuvant oral antiestrogen therapy during the study period	61	Breast cancer	A reminder intervention—a smart pill bottle paired with the Pillsy mobile application	4 weeks	Depression
Puzia et al., 2020	Inclusion criteria were (1)a diagnosis of essential thrombocythemia, polycythemia vera, or myelofibrosis; (2) able to read and understand English; (3) at least 18 years old; (4) reside in the United States; and (5) willing to be randomized	80	Myeloproliferative neoplasm	Smartphone meditation application	4 weeks	Mental health
Singleton et al., 2021	Participants are included if they are adult (> 18 years) females, diagnosed with early stage (0–III) breast cancer, within 18 months of fnishing active breast cancer treatment and owned a mobile phone	160	Breast cancer	A lifestyle-focused text message intervention	6 months	Depression, anxiety, stress
Urech et al., 2018	Adult patients (age ≥18 years) with newly diagnosed cancer who started first-line treatment no longer than 12 weeks before study registration	129	NI	A Web-based stress management program	8 weeks	Distress, anxiety, depression
Wang et al., 2022	Our study used the following inclusion criteria: (1) women aged between 18 and 70 years, (2) having a prior diagnosis with stages 0 to IV breast cancer and aware of their cancer diagnosis; (3) having completed 1 to 24 months after surgery, (4) with normal cognitive capacity and functional status (Mini-Mental State Examination score ≥27 points and Karnofsky performance status scale score >60 point…	103	Breast cancer	Mindfulness-based cancer recovery program	4 weeks	Emotional well-being
Wu et al., 2021	Patients were included if they were over 18 years old with preliminary diagnosed breast cancer whose postoperative pathological staging was I-III	86	Breast cancer	Wechat group psychosocial support	3 months	Emotional function, mental health
Zhou et al., 2019	Participants were women with breast cancer admitted to hospital, aged 18 years and above, and newly diagnosed with breast cancer. All patients were preparing to receive surgery and other adjuvant therapy	132	Breast cancer	Cyclic adjustment training intervention delivered via a mobile device	12 weeks	Psychological resilience, anxiety, depression
Zhu et al., 2018	Women were eligible to participate if they were diagnosed with any stage of breast cancer within the prior 3 to 8 weeks, were able to access the internet through the mobile phone, were able to read and write Mandarin, and were commencing chemotherapy	163	Breast cancer	Breast cancer e-support program	12 weeks	Self-efficacy, anxiety, depression
